# Supplementary material for: Fabrication and Characterization of PCL/HA Filament as a 3D Printing Material Using Thermal Extrusion Technology for Bone Tissue Engineering
Source: Polymers (Basel). 2022 Feb 11;14(4):669. doi: 10.3390/polym14040669 (PMC8879030; doi:10.3390/polym14040669)
Supplement: Supplementary file 1 [file polymers-14-00669-s001.zip]

Archive with 1 entries (1 files):
- polymers-1543177-supplementary.pdf
